# Supplementary material for: Identification of novel biomarkers related to neutrophilic inflammation in COPD
Source: Front Immunol. 2024 May 30;15:1410158. doi: 10.3389/fimmu.2024.1410158 (PMC11169582; doi:10.3389/fimmu.2024.1410158)
Supplement: Supplementary file 4 [file Table_1.xlsx]

## Sheet: Sheet1
Table S1.33 upregulated and 18 downregulated feature genes
Gene	UP OR DOWN
ETV3	UP
HIVEP2	UP
FOSL2	UP
DDX21	UP
ARID5B	UP
MXD1	UP
ABL2	UP
CYP1B1	UP
ARL5B	UP
MCL1	UP
SOD2	UP
TNFAIP3	UP
LDLR	UP
PPP1R15B	UP
PTGS2	UP
F13A1	UP
KDM6B	UP
EREG	UP
MAFF	UP
CD300E	UP
NAMPT	UP
CDKN1A	UP
EMP1	UP
CSRNP1	UP
SLC2A3	UP
TRIB1	UP
EGR1	UP
S100A12	UP
CXCL3	UP
ZFP36	UP
IL1B	UP
PTX3	UP
CXCL2	UP
VPS28	DOWN
COX7C	DOWN
CCDC12	DOWN
UBL5	DOWN
CHKA	DOWN
TBC1D10C	DOWN
CRIP1	DOWN
TSPO	DOWN
CKB	DOWN
ARRDC1	DOWN
RRAS	DOWN
TCIRG1	DOWN
RPL41	DOWN
C1QA	DOWN
FBP1	DOWN
SFTPC	DOWN
VMO1	DOWN
FTL	DOWN
