# Supplementary material for: Identification of novel biomarkers related to neutrophilic inflammation in COPD
Source: Front Immunol. 2024 May 30;15:1410158. doi: 10.3389/fimmu.2024.1410158 (PMC11169582; doi:10.3389/fimmu.2024.1410158)
Supplement: Supplementary file 5 [file Table_2.xlsx]

## Sheet: Sheet1
Table S2. Causal effect of other feature DEGs on COPD
Gene	Nsnp	P.exposure	Method	P.value	or	or_lci95	or_uci95	Heterogeneity_P.val	Pleiotropy_P.val
ABL2	5	<5E-8	Inverse variance weighted	0.869821	1.0006	0.993502	1.00774	0.496092	0.466234
ARID5B	8	<5E-8	Inverse variance weighted	0.211642	0.998285	0.995601	1.00098	0.841231	0.248053
ARL5B	2	<5E-6	Inverse variance weighted	0.581877	0.992119	0.964568	1.02046	0.0712434
ARRDC1	5	<5E-8	Inverse variance weighted	0.0896392	0.996336	0.992121	1.00057	0.760593	0.364936
C1QA	9	<5E-8	Inverse variance weighted	0.638662	0.9992	0.99587	1.00254	0.361511	0.361511
CCDC12	1	<5E-8	Wald ratio	0.178991	0.993959	0.985214	1.00278
CD300E	8	<5E-8	Inverse variance weighted	0.082578	0.998434	0.99667	1.0002	0.675091	0.724168
CHKA	2	<5E-8	Inverse variance weighted	0.967842	0.999783	0.989281	1.0104	0.905209
CKB	3	<5E-8	Inverse variance weighted	0.134035	1.00455	0.998601	1.01054	0.0709356	0.684524
CYP1B1	7	<5E-8	Inverse variance weighted	0.698853	1.00043	0.998246	1.00262	0.983073	0.469942
DDX21	1	<5E-8	Wald ratio	0.683801	1.00391	0.985247	1.02292
EMP1	4	<5E-8	Inverse variance weighted	0.38583	1.00302	0.99621	1.00987	0.311709	0.955316
EREG	3	<5E-8	Inverse variance weighted	0.968286	0.999898	0.99487	1.00495	0.603443	0.578838
ETV3	1	<5E-8	Wald ratio	0.956757	1.00062	0.978334	1.02342
F13A1	18	<5E-8	Inverse variance weighted	0.599057	0.999453	0.997417	1.00149	0.363943	0.663858
FBP1	5	<5E-8	Inverse variance weighted	0.0742382	1.00402	0.999607	1.00845	0.887576	0.887576
FOSL2	1	<5E-8	Wald ratio	0.963811	1.00041	0.983025	1.01809
FTL	1	<5E-8	Wald ratio	0.751687	0.998441	0.988836	1.00814
HIVEP2	4	<5E-8	Inverse variance weighted	0.248354	0.995227	0.987175	1.00334	0.603128	0.699026
IL1B	1	<5E-6	Wald ratio	0.165355	1.01909	0.992223	1.04669
KDM6B	1	<5E-8	Wald ratio	0.545579	1.00582	0.98706	1.02494
LDLR	1	<5E-8	Wald ratio	0.492637	0.993362	0.974641	1.01244
MAFF	1	<5E-8	Wald ratio	0.393346	0.991853	0.973395	1.01066
MCL1	4	<5E-8	Inverse variance weighted	0.174449	0.99691	0.992466	1.00137	0.455225	0.455225
MXD1	3	<5E-8	Inverse variance weighted	0.69062	1.0019	0.992581	1.0113	0.783809	0.671759
PPP1R15B	1	<5E-8	Wald ratio	0.966045	1.00048	0.978488	1.02297
PTX3	2	<5E-8	Inverse variance weighted	0.904095	1.00099	0.985039	1.0172	0.610839
RRAS	1	<5E-8	Wald ratio	0.322236	0.989806	0.969928	1.01009
S100A12	6	<5E-8	Inverse variance weighted	0.615302	0.999361	0.99687	1.00186	0.123351	0.706039
SOD2	8	<5E-8	Inverse variance weighted	0.0858875	0.997394	0.994428	1.00037	0.352014	0.115077
TBC1D10C	1	<5E-8	Wald ratio	0.204116	1.0098	0.994713	1.02512
TCIRG1	4	<5E-8	Inverse variance weighted	0.817633	1.0003	0.997763	1.00284	0.383278	0.305112
TNFAIP3	2	<5E-8	Inverse variance weighted	0.333152	1.00746	0.992406	1.02275	0.476032
TSPO	4	<5E-8	Inverse variance weighted	0.983929	0.999969	0.996919	1.00303	0.269031	0.195816
VMO1	7	<5E-8	Inverse variance weighted	0.396524	0.998856	0.996216	1.0015	0.427411	0.643938
VPS28	8	<5E-8	Inverse variance weighted	0.142308	1.00108	0.999637	1.00253	0.281992	0.691101
COX7C	0	>5E-6
CRIP1	0	>5E-6
CXCL2	0	>5E-6
CXCL3	0	>5E-6
EGR1	0	>5E-6
RPL41	0	>5E-6
SFTPC	0	>5E-6
UBL5	0	>5E-6
ZFP36	0	>5E-6
