# Supplementary material for: Identification of novel biomarkers related to neutrophilic inflammation in COPD
Source: Front Immunol. 2024 May 30;15:1410158. doi: 10.3389/fimmu.2024.1410158 (PMC11169582; doi:10.3389/fimmu.2024.1410158)
Supplement: Supplementary file 6 [file Table_3.xlsx]

## Sheet: Sheet1
Table S3.Information on SNPs and other MR estimates for 6 genes.
Gene	SNP	Chr	pos.exposure	A1	A2	P-value(exposure)	BETA	SE	EAF
CDKN1A	rs12199346	6	36641546	A	C	5.4e-114	-0.208691	0.0091968	0.243583
	rs13194096	6	36679830	G	A	8.47e-22	0.0841151	0.00876747	0.299667
	rs13202984	6	36581149	G	A	5.88e-12	0.0599266	0.00870685	0.350705
	rs236416	6	36747889	T	C	2.12e-15	-0.0643967	0.00811655	0.430054
	rs236452	6	36702284	A	G	2.17e-21	0.0868217	0.0091425	0.251531
	rs3176337	6	36648920	A	C	4.44e-83	0.155086	0.00803146	0.444684
	rs35915709	6	36717025	T	C	4.89e-19	-0.0842797	0.00945401	0.228202
	rs4713992	6	36612205	G	A	4.99e-34	-0.109331	0.00899009	0.287117
	rs62406593	6	36668163	T	C	5.88e-19	-0.0797423	0.00896565	0.267259
	rs720170	6	36612040	T	C	1.72e-22	0.0978249	0.0100261	0.230134
CSRNP1	rs4676608	3	39212907	T	C	7.36e-11	-0.0561237	0.00861706	0.307823
	rs4676613	3	39248253	C	G	1.22e-11	-0.0603499	0.00890393	0.275403
	rs4676618	3	39281112	T	A	6.8e-10	-0.0583841	0.0094618	0.232141
	rs61736155	3	39227664	A	G	6.32e-43	0.135103	0.00983682	0.203567
	rs73058593	3	39281374	C	G	5.3e-14	0.0737406	0.00980006	0.207849
NAMPT	rs10953493	7	105790965	T	C	1.71e-09	0.050579	0.00839736	0.340042
	rs176517	7	105791617	A	G	6.46e-11	-0.0529006	0.00809769	0.401706
	rs2192383	7	105860188	T	C	8.85e-09	0.0467342	0.0081257	0.406507
	rs3801267	7	105918922	A	T	6.19e-25	0.0850761	0.0082498	0.36583
	rs4730156	7	105931280	C	T	2.45e-19	-0.0755001	0.00839758	0.338889
PTGS2	rs5275	1	186643058	G	A	5.39e-28	-0.0924074	0.00842456	0.335902
SLC2A3	rs10772877	12	8116896	A	G	3.19e-11	0.0753058	0.0113457	0.21158
	rs11056506	12	8078818	A	G	2e-21	0.0802057	0.00843835	0.465075
	rs12321718	12	8188597	T	C	1.06e-25	-0.100952	0.00963197	0.247914
	rs12367029	12	8133520	T	C	5.19e-64	0.158631	0.00939107	0.312899
	rs12824948	12	7989968	T	C	8.92e-09	-0.0526768	0.0091615	0.291692
	rs1967312	12	8099056	A	G	1.41e-15	-0.0680735	0.00852549	0.439026
	rs7304465	12	8142798	C	T	1.47e-163	0.224165	0.00822488	0.471664
	rs7965592	12	8020495	T	C	2.35e-08	0.051173	0.00916405	0.29737
TRIB1	rs4604455	8	126518027	C	T	3.08e-14	0.0640707	0.00843569	0.344547
